# Supplementary material for: Failure of pyriproxyfen at recommended application frequency and doses to control Aedes mosquitoes in Thailand
Source: PLoS Negl Trop Dis. 2025 Dec 22;19(12):e0013042. doi: 10.1371/journal.pntd.0013042 (PMC12721502; doi:10.1371/journal.pntd.0013042)
Supplement: S1 Appendix — Data for residual effectiveness in the field experiment. (XLSX) [file pntd.0013042.s001.xlsx]

## Sheet: Exp. 1. Dataset
Container ID	Time	Control test no. (C)	Control dead	Treatment dead only	Treatment alive but fail	Treatment dead+fail	Treatment emergence (T)	IE(%)	Temperature (°C)	PH	Conductivity	TDS	Salinity	House ID	Size	Shape	Type	Use	Frequency of use	Water type	Material	Color	Location	Exposure	Condition
1	Before	100	0	0	0	0	100	0	27.1	7.35	524	272	0.27	400202	Medium	Round	Jar	Water the plants and wash hands	Daily use	Piped water	Cement	Brown	Outdoor	No cover with sunlit	Clear
3	Before	100	0	2	0	2	98	2	27.3	7.54	738	341	0.27	400206	Medium	Round	Jar	Washing clothes and dish	Daily use	Piped water	Cement	Brown	Outdoor	No cover with partial shade	Clear
5	Before	100	0	0	0	0	100	0	26.9	7.36	672	322	0.26	400309	Medium	Round	Jar	Washing dish and water the plants	Weekly use	Piped water	Cement	Brown	Outdoor	Cover with sunlit	Clear
7	Before	100	0	13	0	13	87	13	26.2	7	749	703	0.29	400603	Medium	Round	Jar	Washing clothes and dish	Weekly use	Piped water	Cement	Brown	Outdoor	No cover with shaded	Clear
9	Before	100	0	31	0	31	69	31	25.6	7.39	698	342	0.27	400610	Medium	Round	Jar	Washing dish and water the plants	Daily use	Piped water	Cement	Brown	Outdoor	No cover with partial shade	Clear
11	Before	100	0	3	0	3	97	3	27.8	7.98	451	337	0.18	401501	Medium	Round	Jar	Water the plants and wash hands	Daily use	Piped water	Cement	Brown	Outdoor	No cover with sunlit	Clear
13	Before	100	0	5	0	5	95	5	27.3	7.05	626	325	0.23	401503	Medium	Round	Jar	Washing dish and vegetable	Daily use	Piped water	Cement	Brown	Outdoor and under roof	No cover with shaded	Clear
15	Before	100	0	0	0	0	100	0	26.9	7.24	637	322	0.24	401509	Medium	Round	Jar	Washing dish	Weekly use	Piped water	Cement	Brown	Outdoor and under roof	No cover with shaded	Clear
17	Before	100	0	0	0	0	100	0	27.5	7.54	523	250	0.2	401603	Medium	Round	Jar	Water the plants and wash hands	Daily use	Piped water	Cement	Brown	Outdoor	No cover with sunlit	Green with algae
19	Before	100	0	0	0	0	100	0	27.7	7.1	617	317	0.26	401610	Medium	Round	Jar	Water the plants	Weekly use	Piped water	Cement	Brown	Outdoor and under roof	No cover with shaded	Clear
1	1	100	0	90	0	90	10	90	26.7	7.25	649	325	0.24	400202	Medium	Round	Jar	Water the plants and wash hands	Daily use	Piped water	Cement	Brown	Outdoor	No cover with sunlit	Clear
3	1	100	0	94	0	94	6	94	27.1	7.37	752	345	0.27	400206	Medium	Round	Jar	Washing clothes and dish	Daily use	Piped water	Cement	Brown	Outdoor	No cover with partial shade	Clear
5	1	100	1	99	0	99	1	99	27.2	7.24	690	350	0.25	400309	Medium	Round	Jar	Washing dish and water the plants	Weekly use	Piped water	Cement	Brown	Outdoor	Cover with sunlit	Clear
7	1	100	0	97	0	97	3	97	26.5	6.86	1259	676	0.65	400603	Medium	Round	Jar	Washing clothes and dish	Weekly use	Piped water	Cement	Brown	Outdoor	No cover with shaded	Clear
9	1	100	0	100	0	100	0	100	26.1	7.01	648	356	0.24	400610	Medium	Round	Jar	Washing dish and water the plants	Daily use	Piped water	Cement	Brown	Outdoor	No cover with partial shade	Clear
11	1	100	0	96	0	96	4	96	27.2	7.52	693	342	0.25	401501	Medium	Round	Jar	Water the plants and wash hands	Daily use	Piped water	Cement	Brown	Outdoor	No cover with sunlit	Clear
13	1	99	1	92	0	92	8	91.9192	27.1	7.25	634	333	0.23	401503	Medium	Round	Jar	Washing dish and vegetable	Daily use	Piped water	Cement	Brown	Outdoor and under roof	No cover with shaded	Clear
15	1	100	0	82	0	82	18	82	26.9	6.97	567	294	0.22	401509	Medium	Round	Jar	Washing dish	Weekly use	Piped water	Cement	Brown	Outdoor and under roof	No cover with shaded	Clear
17	1	97	3	94	0	94	6	93.8144	27.4	7.41	473	254	0.18	401603	Medium	Round	Jar	Water the plants and wash hands	Daily use	Piped water	Cement	Brown	Outdoor	No cover with sunlit	Green with algae
19	1	100	0	84	0	84	16	84	27.5	7.18	648	327	0.25	401610	Medium	Round	Jar	Water the plants	Weekly use	Piped water	Cement	Brown	Outdoor and under roof	No cover with shaded	Clear
1	16	99	1	9	87	96	4	95.9596	27.4	7.15	564	279	0.24	400202	Medium	Round	Jar	Water the plants and wash hands	Daily use	Piped water	Cement	Brown	Outdoor	No cover with sunlit	Clear
3	16	100	0	6	78	84	16	84	27.3	7.22	644	312	0.26	400206	Medium	Round	Jar	Washing clothes and dish	Daily use	Piped water	Cement	Brown	Outdoor	No cover with partial shade	Clear
5	16	100	0	1	83	84	16	84	27.5	7.06	680	344	0.25	400309	Medium	Round	Jar	Washing dish and water the plants	Weekly use	Piped water	Cement	Brown	Outdoor	Cover with sunlit	Clear
7	16	99	1	34	48	82	18	81.8182	25.6	6.63	1567	733	0.63	400603	Medium	Round	Jar	Washing clothes and dish	Weekly use	Piped water	Cement	Brown	Outdoor	No cover with shaded	Clear
9	16	100	0	95	0	95	5	95	25.4	6.93	634	303	0.23	400610	Medium	Round	Jar	Washing dish and water the plants	Daily use	Piped water	Cement	Brown	Outdoor	No cover with partial shade	Clear
11	16	100	0	31	57	88	12	88	27.5	7.79	698	340	0.24	401501	Medium	Round	Jar	Water the plants and wash hands	Daily use	Piped water	Cement	Brown	Outdoor	No cover with sunlit	Clear
13	16	99	1	10	80	90	10	89.899	26.3	7.38	624	317	0.22	401503	Medium	Round	Jar	Washing dish and vegetable	Daily use	Piped water	Cement	Brown	Outdoor and under roof	No cover with shaded	Clear
15	16	100	0	38	36	74	26	74	26.9	7.24	494	239	0.22	401509	Medium	Round	Jar	Washing dish	Weekly use	Piped water	Cement	Brown	Outdoor and under roof	No cover with shaded	Clear
17	16	100	0	74	26	100	0	100	27.3	7.125	552	282	0.22	401603	Medium	Round	Jar	Water the plants and wash hands	Daily use	Piped water	Cement	Brown	Outdoor	No cover with sunlit	Green with algae
19	16	100	0	16	54	70	30	70	27.2	7.2	598	287	0.25	401610	Medium	Round	Jar	Water the plants	Weekly use	Piped water	Cement	Brown	Outdoor and under roof	No cover with shaded	Clear
1	30	100	0	22	53	75	25	75	27.5	7.19	593	303	0.26	400202	Medium	Round	Jar	Water the plants and wash hands	Daily use	Piped water	Cement	Brown	Outdoor	No cover with sunlit	Clear
3	30	100	0	21	60	81	19	81	26.7	7.41	691	322	0.26	400206	Medium	Round	Jar	Washing clothes and dish	Daily use	Piped water	Cement	Brown	Outdoor	No cover with partial shade	Clear
5	30	100	0	21	9	30	70	30	27.8	7.21	676	336	0.25	400309	Medium	Round	Jar	Washing dish and water the plants	Weekly use	Piped water	Cement	Brown	Outdoor	Cover with sunlit	Clear
7	30	100	0	38	24	62	38	62	25.7	6.82	1151	718	0.61	400603	Medium	Round	Jar	Washing clothes and dish	Weekly use	Piped water	Cement	Brown	Outdoor	No cover with shaded	Clear
9	30	100	0	45	0	45	55	45	25.3	7.16	666	330	0.25	400610	Medium	Round	Jar	Washing dish and water the plants	Daily use	Piped water	Cement	Brown	Outdoor	No cover with partial shade	Clear
11	30	100	0	39	34	73	27	73	27.3	7.88	562	339	0.22	401501	Medium	Round	Jar	Water the plants and wash hands	Daily use	Piped water	Cement	Brown	Outdoor	No cover with sunlit	Clear
13	30	100	0	32	40	72	28	72	26.3	7.22	625	321	0.22	401503	Medium	Round	Jar	Washing dish and vegetable	Daily use	Piped water	Cement	Brown	Outdoor and under roof	No cover with shaded	Clear
15	30	100	0	22	18	40	60	40	26.8	7.19	566	278	0.23	401509	Medium	Round	Jar	Washing dish	Weekly use	Piped water	Cement	Brown	Outdoor and under roof	No cover with shaded	Clear
17	30	100	0	26	27	53	47	53	27.4	7.32	538	266	0.21	401603	Medium	Round	Jar	Water the plants and wash hands	Daily use	Piped water	Cement	Brown	Outdoor	No cover with sunlit	Green with algae
19	30	100	0	31	18	49	51	49	27.3	7.15	608	303	0.26	401610	Medium	Round	Jar	Water the plants	Weekly use	Piped water	Cement	Brown	Outdoor and under roof	No cover with shaded	Clear
1	47	100	0	32	68	100	0	100	27.4	7.46	510	282	0.27	400202	Medium	Round	Jar	Water the plants and wash hands	Daily use	Piped water	Cement	Brown	Outdoor	No cover with sunlit	Clear
3	47	100	0	13	57	70	30	70	26.7	7.62	616	287	0.25	400206	Medium	Round	Jar	Washing clothes and dish	Daily use	Piped water	Cement	Brown	Outdoor	No cover with partial shade	Clear
5	47	100	0	10	34	44	56	44	27.6	7.33	644	322	0.27	400309	Medium	Round	Jar	Washing dish and water the plants	Weekly use	Piped water	Cement	Brown	Outdoor	Cover with sunlit	Clear
7	47	100	0	3	35	38	62	38	25.2	6.92	574	787	0.5	400603	Medium	Round	Jar	Washing clothes and dish	Weekly use	Piped water	Cement	Brown	Outdoor	No cover with shaded	Clear
9	47	100	0	19	13	32	68	32	25.3	7.69	734	367	0.3	400610	Medium	Round	Jar	Washing dish and water the plants	Daily use	Piped water	Cement	Brown	Outdoor	No cover with partial shade	Clear
11	47	100	0	11	20	31	69	31	27.3	8.66	164	330	0.11	401501	Medium	Round	Jar	Water the plants and wash hands	Daily use	Piped water	Cement	Brown	Outdoor	No cover with sunlit	Clear
13	47	100	0	14	31	45	55	45	26.3	6.99	609	301	0.23	401503	Medium	Round	Jar	Washing dish and vegetable	Daily use	Piped water	Cement	Brown	Outdoor and under roof	No cover with shaded	Clear
15	47	100	0	6	18	24	76	24	26.8	7.7	634	276	0.25	401509	Medium	Round	Jar	Washing dish	Weekly use	Piped water	Cement	Brown	Outdoor and under roof	No cover with shaded	Clear
17	47	100	0	23	44	67	33	67	27.3	7.39	652	303	0.27	401603	Medium	Round	Jar	Water the plants and wash hands	Daily use	Piped water	Cement	Brown	Outdoor	No cover with sunlit	Green with algae
19	47	100	0	5	7	12	88	12	27.4	7.05	536	272	0.27	401610	Medium	Round	Jar	Water the plants	Weekly use	Piped water	Cement	Brown	Outdoor and under roof	No cover with shaded	Clear
1	61	100	0	0	0	0	100	0	27.6	7.29	734	372	0.24	400202	Medium	Round	Jar	Water the plants and wash hands	Daily use	Piped water	Cement	Brown	Outdoor	No cover with sunlit	Clear
3	61	100	0	58	42	100	0	100	31.3	7.46	860	395	0.29	400206	Medium	Round	Jar	Washing clothes and dish	Daily use	Piped water	Cement	Brown	Outdoor	No cover with partial shade	Clear
5	61	100	0	0	0	0	100	0	26.9	7.39	699	335	0.24	400309	Medium	Round	Jar	Washing dish and water the plants	Weekly use	Piped water	Cement	Brown	Outdoor	Cover with sunlit	Clear
7	61	100	0	0	0	0	100	0	28.2	7.08	925	619	0.67	400603	Medium	Round	Jar	Washing clothes and dish	Weekly use	Piped water	Cement	Brown	Outdoor	No cover with shaded	Clear
9	61	100	0	0	8	8	92	8	29.1	7.08	662	348	0.25	400610	Medium	Round	Jar	Washing dish and water the plants	Daily use	Piped water	Cement	Brown	Outdoor	No cover with partial shade	Clear
11	61	100	0	0	11	11	89	11	26.5	7.29	688	344	0.26	401501	Medium	Round	Jar	Water the plants and wash hands	Daily use	Piped water	Cement	Brown	Outdoor	No cover with sunlit	Clear
13	61	100	0	0	7	7	93	7	33.1	7.11	644	349	0.23	401503	Medium	Round	Jar	Washing dish and vegetable	Daily use	Piped water	Cement	Brown	Outdoor and under roof	No cover with shaded	Clear
15	61	100	0	0	7	7	93	7	30.3	6.65	639	349	0.22	401509	Medium	Round	Jar	Washing dish	Weekly use	Piped water	Cement	Brown	Outdoor and under roof	No cover with shaded	Clear
17	61	100	0	0	3	3	97	3	27.5	7.68	394	197	0.13	401603	Medium	Round	Jar	Water the plants and wash hands	Daily use	Piped water	Cement	Brown	Outdoor	No cover with sunlit	Green with algae
19	61	100	0	0	0	0	100	0	26.6	7.15	698	367	0.25	401610	Medium	Round	Jar	Water the plants	Weekly use	Piped water	Cement	Brown	Outdoor and under roof	No cover with shaded	Clear
1	75	100	0	0	0	0	100	0	30.6	7.2	564	279	0.25	400202	Medium	Round	Jar	Water the plants and wash hands	Daily use	Piped water	Cement	Brown	Outdoor	No cover with sunlit	Clear
3	75	100	0	0	0	0	100	0	28.5	7.27	644	312	0.26	400206	Medium	Round	Jar	Washing clothes and dish	Daily use	Piped water	Cement	Brown	Outdoor	No cover with partial shade	Clear
5	75	100	0	0	0	0	100	0	26.1	7.08	680	344	0.25	400309	Medium	Round	Jar	Washing dish and water the plants	Weekly use	Piped water	Cement	Brown	Outdoor	Cover with sunlit	Clear
7	75	100	0	0	0	0	100	0	26.5	6.63	1582	733	0.63	400603	Medium	Round	Jar	Washing clothes and dish	Weekly use	Piped water	Cement	Brown	Outdoor	No cover with shaded	Clear
9	75	100	0	0	0	0	100	0	29.2	6.93	634	303	0.23	400610	Medium	Round	Jar	Washing dish and water the plants	Daily use	Piped water	Cement	Brown	Outdoor	No cover with partial shade	Clear
11	75	100	0	0	0	0	100	0	29.3	7.79	698	340	0.24	401501	Medium	Round	Jar	Water the plants and wash hands	Daily use	Piped water	Cement	Brown	Outdoor	No cover with sunlit	Clear
13	75	100	0	0	0	0	100	0	30.5	7.38	624	317	0.22	401503	Medium	Round	Jar	Washing dish and vegetable	Daily use	Piped water	Cement	Brown	Outdoor and under roof	No cover with shaded	Clear
15	75	100	0	0	0	0	100	0	33.7	7.28	494	239	0.22	401509	Medium	Round	Jar	Washing dish	Weekly use	Piped water	Cement	Brown	Outdoor and under roof	No cover with shaded	Clear
17	75	100	0	0	0	0	100	0	26.7	7.14	552	282	0.22	401603	Medium	Round	Jar	Water the plants and wash hands	Daily use	Piped water	Cement	Brown	Outdoor	No cover with sunlit	Green with algae
19	75	100	0	0	0	0	100	0	32.6	7.2	598	287	0.25	401610	Medium	Round	Jar	Water the plants	Weekly use	Piped water	Cement	Brown	Outdoor and under roof	No cover with shaded	Clear
1	96	100	0	0	0	0	100	0	30.8	7	564	279	0.23	400202	Medium	Round	Jar	Water the plants and wash hands	Daily use	Piped water	Cement	Brown	Outdoor	No cover with sunlit	Clear
3	96	100	0	0	0	0	100	0	26.5	7.27	644	312	0.26	400206	Medium	Round	Jar	Washing clothes and dish	Daily use	Piped water	Cement	Brown	Outdoor	No cover with partial shade	Clear
5	96	100	0	0	0	0	100	0	26.1	7.05	680	344	0.25	400309	Medium	Round	Jar	Washing dish and water the plants	Weekly use	Piped water	Cement	Brown	Outdoor	Cover with sunlit	Clear
7	96	100	0	0	0	0	100	0	26.5	6.63	1552	733	0.63	400603	Medium	Round	Jar	Washing clothes and dish	Weekly use	Piped water	Cement	Brown	Outdoor	No cover with shaded	Clear
9	96	100	0	0	0	0	100	0	29.2	6.93	634	303	0.23	400610	Medium	Round	Jar	Washing dish and water the plants	Daily use	Piped water	Cement	Brown	Outdoor	No cover with partial shade	Clear
11	96	100	0	0	0	0	100	0	29.3	7.79	698	340	0.24	401501	Medium	Round	Jar	Water the plants and wash hands	Daily use	Piped water	Cement	Brown	Outdoor	No cover with sunlit	Clear
13	96	100	0	0	0	0	100	0	30.3	7.38	624	317	0.22	401503	Medium	Round	Jar	Washing dish and vegetable	Daily use	Piped water	Cement	Brown	Outdoor and under roof	No cover with shaded	Clear
15	96	100	0	0	0	0	100	0	33.7	7.2	494	239	0.22	401509	Medium	Round	Jar	Washing dish	Weekly use	Piped water	Cement	Brown	Outdoor and under roof	No cover with shaded	Clear
17	96	100	0	0	0	0	100	0	26.7	7.11	552	282	0.22	401603	Medium	Round	Jar	Water the plants and wash hands	Daily use	Piped water	Cement	Brown	Outdoor	No cover with sunlit	Green with algae
19	96	100	0	0	0	0	100	0	32.6	7.2	598	287	0.25	401610	Medium	Round	Jar	Water the plants	Weekly use	Piped water	Cement	Brown	Outdoor and under roof	No cover with shaded	Clear
2	Before	100	0	2	0	2	98	2	26.2	7.38	683	371	0.29	400202	Large	Square	Tank	Shower and toilet	Daily use	Piped water	Cement	Cement color	Inside toilet	No cover with shaded	Clear
4	Before	99	1	0	0	0	100	-1.0101	26.4	7.3	702	330	0.25	400206	Large	Square	Tank	Shower and toilet	Daily use	Piped water	Cement	Cement color	Inside toilet	No cover with shaded	Clear
6	Before	100	0	0	0	0	100	0	26.8	7.16	684	331	0.25	400309	Large	Square	Tank	Shower, toilet and washing clothes	Daily use	Piped water	Cement	Cement color	Inside toilet	No cover with shaded	Clear
8	Before	99	1	58	0	58	42	57.5758	25.4	6.99	1007	726	0.53	400603	Large	Square	Tank	Shower and toilet	Daily use	Piped water	Cement	Cement color	Inside toilet	No cover with shaded	Clear
10	Before	100	0	17	0	17	83	17	25.5	7.14	886	462	0.35	400610	Large	Square	Tank	Shower	Daily use	Piped water	Cement	Cement color	Inside toilet	No cover with shaded	Clear
12	Before	100	0	0	0	0	100	0	26.3	7.53	736	408	0.27	401501	Large	Square	Tank	Shower	Daily use	Piped water	Cement	Cement color	Inside toilet	No cover with shaded	Clear
14	Before	99	1	3	0	3	97	2.0202	26.8	7.6	680	363	0.27	401503	Large	Square	Tank	Shower	Daily use	Piped water	Cement	Cement color	Inside toilet	No cover with shaded	Clear
16	Before	99	1	0	0	0	100	-1.0101	26.2	7.1	707	342	0.27	401509	Large	Square	Tank	Shower and toilet	Daily use	Piped water	Cement	Cement color	Inside toilet	No cover with shaded	Clear
18	Before	100	0	0	0	0	100	0	27.1	7.18	750	372	0.3	401603	Large	Square	Tank	Shower	Daily use	Piped water	Cement	Cement color	Inside toilet	No cover with shaded	Clear
20	Before	100	0	0	0	0	100	0	27.3	7.19	602	307	0.26	401610	Large	Square	Tank	Shower	Daily use	Piped water	Cement	Cement color	Inside toilet	No cover with shaded	Clear
2	1	100	0	84	0	84	16	84	26.4	7.33	714	339	0.29	400202	Large	Square	Tank	Shower and toilet	Daily use	Piped water	Cement	Cement color	Inside toilet	No cover with shaded	Clear
4	1	100	0	31	0	31	69	31	27	7.15	645	321	0.26	400206	Large	Square	Tank	Shower and toilet	Daily use	Piped water	Cement	Cement color	Inside toilet	No cover with shaded	Clear
6	1	100	0	88	0	88	12	88	27.1	7.07	586	321	0.23	400309	Large	Square	Tank	Shower, toilet and washing clothes	Daily use	Piped water	Cement	Cement color	Inside toilet	No cover with shaded	Clear
8	1	100	0	100	0	100	0	100	25.8	6.7	1629	990	0.55	400603	Large	Square	Tank	Shower and toilet	Daily use	Piped water	Cement	Cement color	Inside toilet	No cover with shaded	Clear
10	1	100	0	100	0	100	0	100	25.7	6.95	859	460	0.28	400610	Large	Square	Tank	Shower	Daily use	Piped water	Cement	Cement color	Inside toilet	No cover with shaded	Clear
12	1	100	0	100	0	100	0	100	26.4	7.67	736	392	0.28	401501	Large	Square	Tank	Shower	Daily use	Piped water	Cement	Cement color	Inside toilet	No cover with shaded	Clear
14	1	100	0	97	0	97	3	97	26.7	7.54	736	318	0.28	401503	Large	Square	Tank	Shower	Daily use	Piped water	Cement	Cement color	Inside toilet	No cover with shaded	Clear
16	1	100	0	94	0	94	6	94	26.5	7.19	634	310	0.25	401509	Large	Square	Tank	Shower and toilet	Daily use	Piped water	Cement	Cement color	Inside toilet	No cover with shaded	Clear
18	1	100	0	98	0	98	2	98	27.1	7.23	694	370	0.26	401603	Large	Square	Tank	Shower	Daily use	Piped water	Cement	Cement color	Inside toilet	No cover with shaded	Clear
20	1	100	0	80	0	80	20	80	27.3	7.05	675	348	0.25	401610	Large	Square	Tank	Shower	Daily use	Piped water	Cement	Cement color	Inside toilet	No cover with shaded	Clear
2	16	100	0	24	71	95	5	95	27.2	7.31	588	259	0.25	400202	Large	Square	Tank	Shower and toilet	Daily use	Piped water	Cement	Cement color	Inside toilet	No cover with shaded	Clear
4	16	100	0	24	56	80	20	80	26.8	7.09	574	284	0.25	400206	Large	Square	Tank	Shower and toilet	Daily use	Piped water	Cement	Cement color	Inside toilet	No cover with shaded	Clear
6	16	100	0	5	66	71	29	71	27.3	7.15	520	350	0.23	400309	Large	Square	Tank	Shower, toilet and washing clothes	Daily use	Piped water	Cement	Cement color	Inside toilet	No cover with shaded	Clear
8	16	100	0	100	0	100	0	100	25.3	6.59	2006	1010	0.58	400603	Large	Square	Tank	Shower and toilet	Daily use	Piped water	Cement	Cement color	Inside toilet	No cover with shaded	Clear
10	16	100	0	66	0	66	34	66	25.1	7.08	677	399	0.23	400610	Large	Square	Tank	Shower	Daily use	Piped water	Cement	Cement color	Inside toilet	No cover with shaded	Clear
12	16	100	0	10	77	87	13	87	26.7	7.86	652	294	0.24	401501	Large	Square	Tank	Shower	Daily use	Piped water	Cement	Cement color	Inside toilet	No cover with shaded	Clear
14	16	100	0	11	56	67	33	67	27.1	7.57	699	258	0.27	401503	Large	Square	Tank	Shower	Daily use	Piped water	Cement	Cement color	Inside toilet	No cover with shaded	Clear
16	16	99	1	41	20	61	39	60.6061	26.6	7.08	478	245	0.23	401509	Large	Square	Tank	Shower and toilet	Daily use	Piped water	Cement	Cement color	Inside toilet	No cover with shaded	Clear
18	16	100	0	31	69	100	0	100	27.1	7.53	468	231	0.18	401603	Large	Square	Tank	Shower	Daily use	Piped water	Cement	Cement color	Inside toilet	No cover with shaded	Clear
20	16	100	0	11	50	61	39	61	27.1	7.02	688	348	0.24	401610	Large	Square	Tank	Shower	Daily use	Piped water	Cement	Cement color	Inside toilet	No cover with shaded	Clear
2	30	100	0	18	61	79	21	79	27.3	7.35	638	313	0.25	400202	Large	Square	Tank	Shower and toilet	Daily use	Piped water	Cement	Cement color	Inside toilet	No cover with shaded	Clear
4	30	100	0	32	43	75	25	75	26.5	7.19	638	309	0.24	400206	Large	Square	Tank	Shower and toilet	Daily use	Piped water	Cement	Cement color	Inside toilet	No cover with shaded	Clear
6	30	100	0	32	16	48	52	48	27.2	7.15	602	343	0.24	400309	Large	Square	Tank	Shower, toilet and washing clothes	Daily use	Piped water	Cement	Cement color	Inside toilet	No cover with shaded	Clear
8	30	100	0	54	2	56	44	56	25	6.78	1505	896	0.56	400603	Large	Square	Tank	Shower and toilet	Daily use	Piped water	Cement	Cement color	Inside toilet	No cover with shaded	Clear
10	30	100	0	81	2	83	17	83	25.1	7.11	781	422	0.29	400610	Large	Square	Tank	Shower	Daily use	Piped water	Cement	Cement color	Inside toilet	No cover with shaded	Clear
12	30	100	0	27	38	65	35	65	26.8	7.7	694	351	0.25	401501	Large	Square	Tank	Shower	Daily use	Piped water	Cement	Cement color	Inside toilet	No cover with shaded	Clear
14	30	100	0	18	32	50	50	50	26.1	7.58	689	295	0.27	401503	Large	Square	Tank	Shower	Daily use	Piped water	Cement	Cement color	Inside toilet	No cover with shaded	Clear
16	30	100	0	39	14	53	47	53	26.7	7.09	593	295	0.24	401509	Large	Square	Tank	Shower and toilet	Daily use	Piped water	Cement	Cement color	Inside toilet	No cover with shaded	Clear
18	30	100	0	29	24	53	47	53	27.1	7.36	609	301	0.24	401603	Large	Square	Tank	Shower	Daily use	Piped water	Cement	Cement color	Inside toilet	No cover with shaded	Clear
20	30	100	0	17	16	33	67	33	27.2	7.1	645	327	0.25	401610	Large	Square	Tank	Shower	Daily use	Piped water	Cement	Cement color	Inside toilet	No cover with shaded	Clear
2	47	100	0	41	59	100	0	100	27.4	7.44	526	322	0.29	400202	Large	Square	Tank	Shower and toilet	Daily use	Piped water	Cement	Cement color	Inside toilet	No cover with shaded	Clear
4	47	100	0	11	24	35	65	35	26.6	7.34	688	317	0.26	400206	Large	Square	Tank	Shower and toilet	Daily use	Piped water	Cement	Cement color	Inside toilet	No cover with shaded	Clear
6	47	100	0	6	31	37	63	37	27.3	7.28	716	363	0.28	400309	Large	Square	Tank	Shower, toilet and washing clothes	Daily use	Piped water	Cement	Cement color	Inside toilet	No cover with shaded	Clear
8	47	100	0	16	8	24	76	24	25	7.12	763	639	0.54	400603	Large	Square	Tank	Shower and toilet	Daily use	Piped water	Cement	Cement color	Inside toilet	No cover with shaded	Clear
10	47	100	0	28	14	42	58	42	25.2	7.45	731	366	0.37	400610	Large	Square	Tank	Shower	Daily use	Piped water	Cement	Cement color	Inside toilet	No cover with shaded	Clear
12	47	100	0	2	25	27	73	27	26.5	7.58	652	326	0.24	401501	Large	Square	Tank	Shower	Daily use	Piped water	Cement	Cement color	Inside toilet	No cover with shaded	Clear
14	47	100	0	1	19	20	80	20	27.1	7.69	588	290	0.26	401503	Large	Square	Tank	Shower	Daily use	Piped water	Cement	Cement color	Inside toilet	No cover with shaded	Clear
16	47	100	0	11	8	19	81	19	26.5	6.91	624	312	0.27	401509	Large	Square	Tank	Shower and toilet	Daily use	Piped water	Cement	Cement color	Inside toilet	No cover with shaded	Clear
18	47	100	0	27	41	68	32	68	27.2	7.43	580	234	0.26	401603	Large	Square	Tank	Shower	Daily use	Piped water	Cement	Cement color	Inside toilet	No cover with shaded	Clear
20	47	100	0	14	17	31	69	31	27.2	7.29	542	266	0.26	401610	Large	Square	Tank	Shower	Daily use	Piped water	Cement	Cement color	Inside toilet	No cover with shaded	Clear
2	61	100	0	0	0	0	100	0	30.2	7.32	840	420	0.29	400202	Large	Square	Tank	Shower and toilet	Daily use	Piped water	Cement	Cement color	Inside toilet	No cover with shaded	Clear
4	61	100	0	0	0	0	100	0	29.1	7.25	716	358	0.24	400206	Large	Square	Tank	Shower and toilet	Daily use	Piped water	Cement	Cement color	Inside toilet	No cover with shaded	Clear
6	61	100	0	0	0	0	100	0	27.3	7.03	652	308	0.23	400309	Large	Square	Tank	Shower, toilet and washing clothes	Daily use	Piped water	Cement	Cement color	Inside toilet	No cover with shaded	Clear
8	61	100	0	0	4	4	96	4	26.8	6.81	1250	813	0.52	400603	Large	Square	Tank	Shower and toilet	Daily use	Piped water	Cement	Cement color	Inside toilet	No cover with shaded	Clear
10	61	100	0	0	0	0	100	0	27.3	6.82	1040	521	0.33	400610	Large	Square	Tank	Shower	Daily use	Piped water	Cement	Cement color	Inside toilet	No cover with shaded	Clear
12	61	100	0	0	8	8	92	8	27.3	7.48	820	490	0.31	401501	Large	Square	Tank	Shower	Daily use	Piped water	Cement	Cement color	Inside toilet	No cover with shaded	Clear
14	61	100	0	0	12	12	88	12	28.7	7.5	772	377	0.28	401503	Large	Square	Tank	Shower	Daily use	Piped water	Cement	Cement color	Inside toilet	No cover with shaded	Clear
16	61	100	0	0	6	6	94	6	32.5	7.29	790	372	0.27	401509	Large	Square	Tank	Shower and toilet	Daily use	Piped water	Cement	Cement color	Inside toilet	No cover with shaded	Clear
18	61	100	0	0	2	2	98	2	28.2	6.93	920	510	0.33	401603	Large	Square	Tank	Shower	Daily use	Piped water	Cement	Cement color	Inside toilet	No cover with shaded	Clear
20	61	100	0	0	3	3	97	3	25.9	7.08	662	348	0.26	401610	Large	Square	Tank	Shower	Daily use	Piped water	Cement	Cement color	Inside toilet	No cover with shaded	Clear
2	75	100	0	0	0	0	100	0	29	7.34	588	258	0.28	400202	Large	Square	Tank	Shower and toilet	Daily use	Piped water	Cement	Cement color	Inside toilet	No cover with shaded	Clear
4	75	100	0	0	0	0	100	0	29.9	7.09	574	284	0.28	400206	Large	Square	Tank	Shower and toilet	Daily use	Piped water	Cement	Cement color	Inside toilet	No cover with shaded	Clear
6	75	100	0	0	0	0	100	0	28.3	7.15	520	334	0.23	400309	Large	Square	Tank	Shower, toilet and washing clothes	Daily use	Piped water	Cement	Cement color	Inside toilet	No cover with shaded	Clear
8	75	100	0	0	0	0	100	0	27.9	6.59	2008	1008	0.58	400603	Large	Square	Tank	Shower and toilet	Daily use	Piped water	Cement	Cement color	Inside toilet	No cover with shaded	Clear
10	75	100	0	0	0	0	100	0	28.4	7.08	677	399	0.23	400610	Large	Square	Tank	Shower	Daily use	Piped water	Cement	Cement color	Inside toilet	No cover with shaded	Clear
12	75	100	0	0	0	0	100	0	30.8	7.86	652	294	0.24	401501	Large	Square	Tank	Shower	Daily use	Piped water	Cement	Cement color	Inside toilet	No cover with shaded	Clear
14	75	100	0	0	0	0	100	0	26.8	7.57	699	258	0.27	401503	Large	Square	Tank	Shower	Daily use	Piped water	Cement	Cement color	Inside toilet	No cover with shaded	Clear
16	75	100	0	0	0	0	100	0	28.8	7.08	478	245	0.24	401509	Large	Square	Tank	Shower and toilet	Daily use	Piped water	Cement	Cement color	Inside toilet	No cover with shaded	Clear
18	75	100	0	0	0	0	100	0	29.4	7.53	468	231	0.18	401603	Large	Square	Tank	Shower	Daily use	Piped water	Cement	Cement color	Inside toilet	No cover with shaded	Clear
20	75	100	0	0	0	0	100	0	33.5	7.02	688	348	0.24	401610	Large	Square	Tank	Shower	Daily use	Piped water	Cement	Cement color	Inside toilet	No cover with shaded	Clear
2	96	100	0	0	0	0	100	0	29	7.31	588	255	0.22	400202	Large	Square	Tank	Shower and toilet	Daily use	Piped water	Cement	Cement color	Inside toilet	No cover with shaded	Clear
4	96	100	0	0	0	0	100	0	30.9	7.09	574	284	0.22	400206	Large	Square	Tank	Shower and toilet	Daily use	Piped water	Cement	Cement color	Inside toilet	No cover with shaded	Clear
6	96	100	0	0	0	0	100	0	28.3	7.15	520	331	0.23	400309	Large	Square	Tank	Shower, toilet and washing clothes	Daily use	Piped water	Cement	Cement color	Inside toilet	No cover with shaded	Clear
8	96	100	0	0	0	0	100	0	27.9	6.59	2003	1003	0.58	400603	Large	Square	Tank	Shower and toilet	Daily use	Piped water	Cement	Cement color	Inside toilet	No cover with shaded	Clear
10	96	100	0	0	0	0	100	0	28.1	7.08	677	399	0.23	400610	Large	Square	Tank	Shower	Daily use	Piped water	Cement	Cement color	Inside toilet	No cover with shaded	Clear
12	96	100	0	0	0	0	100	0	31.7	7.86	652	294	0.24	401501	Large	Square	Tank	Shower	Daily use	Piped water	Cement	Cement color	Inside toilet	No cover with shaded	Clear
14	96	100	0	0	0	0	100	0	26.8	7.57	699	258	0.27	401503	Large	Square	Tank	Shower	Daily use	Piped water	Cement	Cement color	Inside toilet	No cover with shaded	Clear
16	96	100	0	0	0	0	100	0	28.8	7.08	478	245	0.21	401509	Large	Square	Tank	Shower and toilet	Daily use	Piped water	Cement	Cement color	Inside toilet	No cover with shaded	Clear
18	96	100	0	0	0	0	100	0	29.1	7.53	468	231	0.18	401603	Large	Square	Tank	Shower	Daily use	Piped water	Cement	Cement color	Inside toilet	No cover with shaded	Clear
20	96	100	0	0	0	0	100	0	33.3	7.01	688	348	0.24	401610	Large	Square	Tank	Shower	Daily use	Piped water	Cement	Cement color	Inside toilet	No cover with shaded	Clear

## Sheet: Description
Data set for Experiment 1.
Experiment 1. Residual effectiveness of Sumilarv 0.5G pyriproxyfen in field water containers
Thipruethai Phanichat, Vincent Corbel, Benedicte Fustec, Chamsai Pientong, Kesorn Thaewnongiew, Neal Alexander8, Hans J. Overgaard
Failure of pyriproxyfen at recommended application frequency and doses to control Aedes mosquitoes in Thailand
No.	Column	Variable name	Description
1	A	Container ID	ID number of each container. Water collected from 20 containers, 2 in each house.
2	B	Time	Time of water collections in the field. No. days after PPF treatment. 'Before'=before PPF treatment.
3	C	Control test no. (C)	Number of larvae used in the bioassay. Genereally 4 replicates*25 = 100.	Bioassay results
4	D	Control dead	Number of immatures dead in the control bioassay
5	E	Treatment dead only	Number of immatures dead in the treatment bioassay within 15 days.
6	F	Treatment alive but fail	Number of alive immatures, but which did not emerge to adults over 15 day test interval. They are counted as dead in the IE.
7	G	Treatment dead+fail	Number of dead and immature stage, but which did not emerge to adults over 15 days. They are counted as dead in the IE.
8	H	Treatment emergence (T)	Number adult mosquitoes successfully emerged during the 15 day test interval.
9	I	IE(%)	Emergence of inhibition. 100-((T*100)/C)
10	J	Temperature (°C)	Temperature of water in bioassay	Bioassay water conditions
11	K	PH	pH of water in bioassay
12	L	Conductivity	Conductivity of water in bioassay
13	M	TDS	TDS of water in bioassay
14	N	Salinity	Salinity of water in bioassay
15	O	House ID	Identification number of house where containers were sampled. 10 houses.	Container field data information
16	P	Size	Size of container
17	Q	Shape	Shape of container
18	R	Type	Tank or jar
19	S	Use	Use of water in container
20	T	Frequency of use	Frequency of use water in container
21	U	Water type	All are piped water
22	V	Material	Material of container
23	W	Color	Color of container
24	X	Location	Location of container
25	Y	Exposure	Exposure to sunshine of container
26	Z	Condition	Conditionof water in container
