# Supplementary material for: Failure of pyriproxyfen at recommended application frequency and doses to control Aedes mosquitoes in Thailand
Source: PLoS Negl Trop Dis. 2025 Dec 22;19(12):e0013042. doi: 10.1371/journal.pntd.0013042 (PMC12721502; doi:10.1371/journal.pntd.0013042)
Supplement: S2 Appendix — Data for batch effectiveness experiment. (XLSX) [file pntd.0013042.s002.xlsx]

## Sheet: Sheet1
No.	Lot No.	Expiry date	Test date	Dead control	Adult control	Dead treatment	Adult emergence	IE(%)		IE1	IE2
1	6710F4	July 2019	1-Oct-19	0	100	86	14	86		86	100
2	6710F4	July 2019	18-Oct-19	0	100	88	12	88		88	100
3	6710F4	July 2019	2020-11-04	0	100	85	15	85		85	100
4	8306F4	March 2020	1-Oct-19	0	100	100	0	100
5	8306F4	March 2020	18-Oct-19	0	100	100	0	100
6	8306F4	March 2020	2019-11-04	0	100	100	0	100
										Comparison between old and new batches of PPF
Row Labels	Average of IE(%)	StdDev of IE(%)
July 2019	86.3333	1.52753
March 2020	100	0
Grand Total	93.1667	7.54763
Row Labels	Mean	SD	CI		Upper	Lower
July 2019	86.3333	1.52753	1.72853		87.8609	84.8058
March 2020	100	0	0		100	100
