# Supplementary material for: Failure of pyriproxyfen at recommended application frequency and doses to control Aedes mosquitoes in Thailand
Source: PLoS Negl Trop Dis. 2025 Dec 22;19(12):e0013042. doi: 10.1371/journal.pntd.0013042 (PMC12721502; doi:10.1371/journal.pntd.0013042)
Supplement: S3 Appendix — Data for water source and quality experiment. (CSV) [file pntd.0013042.s003.csv]

Data set for Experiment 4.
Experiment 4. Assessing the impact of water source and quality on the effectiveness of pyriproxyfen
Thipruethai Phanichat, Vincent Corbel, Benedicte Fustec, Chamsai Pientong, Kesorn Thaewnongiew, Neal Alexander8, Hans J. Overgaard
Failure of pyriproxyfen at recommended application frequency and doses to control Aedes mosquitoes in Thailand
Variable name	Description
Days	Number of days after treatment with pyriproxyfen.
Rainwater	Percent emergence inhibition (EI) of Aedes aegypti larvae in rainwater.
Groundwater	Percent emergence inhibition (EI) of Aedes aegypti larvae in groundwater.
LocalTapWater	Percent emergence inhibition (EI) of Aedes aegypti larvae in local tap water.
GovernmentTapWater	Percent emergence inhibition (EI) of Aedes aegypti larvae in government tap water.
